# Supplementary material for: OA-HybridCNN (OHC): An advanced deep learning fusion model for enhanced diagnostic accuracy in knee osteoarthritis imaging
Source: PLoS One. 2025 May 7;20(5):e0322540. doi: 10.1371/journal.pone.0322540 (PMC12058133; doi:10.1371/journal.pone.0322540)
Supplement: S1 Data — (ZIP) [file pone.0322540.s001.zip]

Archive with 2 entries (2 files):
- test.zip
- train.zip
